# Supplementary material for: Identification of ubiquitination-related genes in human glioma as indicators of patient prognosis
Source: PLoS One. 2021 Apr 29;16(4):e0250239. doi: 10.1371/journal.pone.0250239 (PMC8084191; doi:10.1371/journal.pone.0250239)
Supplement: S1 Table — (XLSX) [file pone.0250239.s001.xlsx]

## Sheet: S1 Table
S1 Table. Curated ubiquitination-related genes lists

## Sheet: ubiquitin ligase genes
Gene	Category	Validation_status	PMID/Prediction
AAMP	E3 adaptor/Cullin RING/DCX/DWD	Computationally predicted	HMM (Hidden Markov Model)
ABTB1	E3 adaptor/Cullin RING/BCR/BTB_Other	Literature reviewed	18459963
ABTB2	E3 adaptor/Cullin RING/BCR/BTB_Other	Computationally predicted	HMM
AHCTF1	E3 activity/RING/RING	Computationally predicted	HMM
AHI1	E3 adaptor/Cullin RING/DCX/DWD	Computationally predicted	HMM
AHR	E3 adaptor/Cullin RING/Other	Literature reviewed	21397018
AIRE	E3 activity/RING/PHD	Literature reviewed	14734522
AMBRA1	E3 adaptor/Cullin RING/DCX/DWD	Literature reviewed	20562859
AMFR	E3 activity/RING/RING	Literature reviewed	19489725
ANAPC1	E3 adaptor/Cullin RING/APC_C/APC_C	Literature reviewed	19489725
ANAPC10	E3 adaptor/Cullin RING/APC_C/APC_C	Literature reviewed	16763193
ANAPC11	E3 adaptor/Cullin RING/APC_C/APC_C	Literature reviewed	16763193
ANAPC13	E3 adaptor/Cullin RING/APC_C/APC_C	Literature reviewed	16763193
ANAPC2	E3 adaptor/Cullin RING/APC_C/APC_C/Cullin	Literature reviewed	16763193
ANAPC4	E3 adaptor/Cullin RING/APC_C/APC_C	Literature reviewed	16763193
ANAPC5	E3 adaptor/Cullin RING/APC_C/APC_C	Literature reviewed	16763193
ANAPC7	E3 adaptor/Cullin RING/APC_C/APC_C	Literature reviewed	16763193
APAF1	E3 adaptor/Cullin RING/DCX/DWD	Computationally predicted	HMM
APC2	E3 adaptor/Cullin RING/APC_C/APC_C/Cullin	Literature reviewed	15688063
AREL1	E3 activity/HECT	Literature reviewed	23479728
ARIH1	E3 activity/RING/RING	Literature reviewed	19489725
ARIH2	E3 activity/RING/RING	Literature reviewed	19489725
ARMC4	E3 activity/RING/U-box	Computationally predicted	HMM
ARNT	E3 adaptor/Cullin RING/Other	Literature reviewed	17392787
ARPC1A	E3 adaptor/Cullin RING/DCX/DWD	Computationally predicted	HMM
ARPC1B	E3 adaptor/Cullin RING/DCX/DWD	Computationally predicted	HMM
ASB1	E3 adaptor/Cullin RING/ECS/SOCS_VHL_BC-box	Literature reviewed	16325183
ASB11	E3 adaptor/Cullin RING/ECS/SOCS_VHL_BC-box	Literature reviewed	16325183
ASB12	E3 adaptor/Cullin RING/ECS/SOCS_VHL_BC-box	Literature reviewed	16325183
ASB14	E3 adaptor/Cullin RING/ECS/SOCS_VHL_BC-box	Computationally predicted	HMM
ASB15	E3 adaptor/Cullin RING/ECS/SOCS_VHL_BC-box	Literature reviewed	16325183
ASB2	E3 adaptor/Cullin RING/ECS/SOCS_VHL_BC-box	Literature reviewed	16325183
ASB3	E3 adaptor/Cullin RING/ECS/SOCS_VHL_BC-box	Literature reviewed	16325183
ASB4	E3 adaptor/Cullin RING/ECS/SOCS_VHL_BC-box	Literature reviewed	16325183
ASB6	E3 adaptor/Cullin RING/ECS/SOCS_VHL_BC-box	Literature reviewed	16325183
ASB7	E3 adaptor/Cullin RING/ECS/SOCS_VHL_BC-box	Literature reviewed	16325183
ASB8	E3 adaptor/Cullin RING/ECS/SOCS_VHL_BC-box	Literature reviewed	16325183
ASB9	E3 adaptor/Cullin RING/ECS/SOCS_VHL_BC-box	Literature reviewed	16325183
ATG16L1	E3 adaptor/Cullin RING/DCX/DWD	Literature reviewed	16325183
ATG16L2	E3 adaptor/Cullin RING/DCX/DWD	Computationally predicted	HMM
ATG5	E3 adaptor/Cullin RING/Other	Computationally predicted	HMM
ATG7	E1/NA	Computationally predicted	HMM
AURKA	E3 activity/Other	Literature reviewed	17060341
BACH1	E3 adaptor/Cullin RING/BCR/BTB_Other	Computationally predicted	HMM
BACH2	E3 adaptor/Cullin RING/BCR/BTB_Other	Computationally predicted	HMM
BARD1	E3 activity/RING/RING	Literature reviewed	19489725
BAZ1A	E3 activity/RING/PHD	Computationally predicted	HMM
BAZ1B	E3 activity/RING/PHD	Computationally predicted	HMM
BCL6	E3 adaptor/Cullin RING/BCR/BTB_Other	Computationally predicted	HMM
BCL6B	E3 adaptor/Cullin RING/BCR/BTB_Other	Literature reviewed	22279058
BFAR	E3 activity/RING/RING	Literature reviewed	21068390
BIRC2	E3 activity/RING/RING	Literature reviewed	19489725
BIRC3	E3 activity/RING/RING	Literature reviewed	19489725
BIRC6	E2/UBC	Literature reviewed	16601304
BIRC7	E3 activity/RING/RING	Literature reviewed	19489725
BMI1	E3 activity/RING/RING	Literature reviewed	19489725
BOP1	E3 adaptor/Cullin RING/DCX/DWD	Computationally predicted	HMM
BPTF	E3 activity/RING/PHD	Computationally predicted	HMM
BRAP	E3 activity/RING/RING	Literature reviewed	19489725
BRCA1	E3 activity/RING/RING	Literature reviewed	19489725
BRWD1	E3 adaptor/Cullin RING/DCX/DWD	Literature reviewed	17588513
BRWD3	E3 adaptor/Cullin RING/DCX/DWD	Computationally predicted	HMM
BTBD1	E3 adaptor/Cullin RING/BCR/BTB_Other	Computationally predicted	HMM
BTBD11	E3 adaptor/Cullin RING/BCR/BTB_Other	Computationally predicted	HMM
BTBD18	E3 adaptor/Cullin RING/BCR/BTB_Other	Computationally predicted	HMM
BTBD19	E3 adaptor/Cullin RING/BCR/BTB_3-box	Computationally predicted	HMM
BTBD2	E3 adaptor/Cullin RING/BCR/BTB_Other	Computationally predicted	HMM
BTBD3	E3 adaptor/Cullin RING/BCR/BTB_Other	Computationally predicted	HMM
BTBD6	E3 adaptor/Cullin RING/BCR/BTB_Other	Computationally predicted	HMM
BTBD7	E3 adaptor/Cullin RING/BCR/BTB_Other	Computationally predicted	HMM
BTBD8	E3 adaptor/Cullin RING/BCR/BTB_Other	Computationally predicted	HMM
BTBD9	E3 adaptor/Cullin RING/BCR/BTB_Other	Literature reviewed	22658601
BTRC	E3 adaptor/Cullin RING/DCX/DWD/SCF/F-box	Literature reviewed	17873516
BUB3	E3 adaptor/Cullin RING/DCX/DWD	Computationally predicted	HMM
C10orf90	E3 activity/RING/RING	Computationally predicted	HMM
C17orf78	E3 adaptor/Cullin RING/SCF/F-box	Computationally predicted	HMM
CADPS2	E3 activity/Other	Literature reviewed	19690564
CAP1	E3 activity/RING/RING	Literature reviewed	12944909
CAPS2	E3 activity/Other	Literature reviewed	19690564
CBL	E3 activity/RING/RING	Literature reviewed	19489725
CBLB	E3 activity/RING/RING	Literature reviewed	19489725
CBLC	E3 activity/RING/RING	Literature reviewed	19489725
CBLL1	E3 activity/RING/RING	Literature reviewed	19489725
CBX4	E3 activity/Other	Literature reviewed	20098713
CCIN	E3 adaptor/Cullin RING/BCR/BTB_Other	Computationally predicted	HMM
CCNB1IP1	E3 activity/RING/RING	Literature reviewed	19489725
CCNF	E3 adaptor/Cullin RING/SCF/F-box	Literature reviewed	20596027
CDC16	E3 adaptor/Cullin RING/APC_C/APC_C	Literature reviewed	16763193
CDC20	E3 adaptor/Cullin RING/APC_C/CDC20/DCX/DWD	Literature reviewed	20937767
CDC20B	E3 adaptor/Cullin RING/DCX/DWD	Computationally predicted	HMM
CDC23	E3 adaptor/Cullin RING/APC_C/APC_C	Literature reviewed	16763193
CDC26	E3 adaptor/Cullin RING/APC_C/APC_C	Literature reviewed	16763193
CDC27	E3 adaptor/Cullin RING/APC_C/APC_C	Literature reviewed	16763193
CDC34	E2/UBC	Literature reviewed	19118899
CDC40	E3 adaptor/Cullin RING/DCX/DWD	Computationally predicted	HMM
CDCA3	E3 adaptor/Cullin RING/SCF/F-box	Literature reviewed	12679038
CDH1	E3 adaptor/Cullin RING/APC_C/CDC20/DCX/DWD	Literature reviewed	21270054
CDRT1	E3 adaptor/Cullin RING/DCX/DWD	Computationally predicted	HMM
CHAF1B	E3 adaptor/Cullin RING/DCX/DWD	Computationally predicted	HMM
CHD3	E3 activity/RING/PHD	Computationally predicted	HMM
CHD4	E3 activity/RING/PHD	Computationally predicted	HMM
CHD5	E3 activity/RING/PHD	Computationally predicted	HMM
CHFR	E3 activity/RING/RING	Literature reviewed	19489725
CIAO1	E3 adaptor/Cullin RING/DCX/DWD	Literature reviewed	17588513
CISH	E3 adaptor/Cullin RING/ECS/SOCS_VHL_BC-box	Literature reviewed	19622774
CNOT4	E3 activity/RING/RING	Literature reviewed	19489725
COPA	E3 adaptor/Cullin RING/DCX/DWD	Computationally predicted	HMM
COPB2	E3 adaptor/Cullin RING/DCX/DWD	Computationally predicted	HMM
CORO1A	E3 adaptor/Cullin RING/DCX/DWD	Computationally predicted	HMM
CORO1B	E3 adaptor/Cullin RING/DCX/DWD	Computationally predicted	HMM
CORO1C	E3 adaptor/Cullin RING/DCX/DWD	Computationally predicted	HMM
CORO2A	E3 adaptor/Cullin RING/DCX/DWD	Computationally predicted	HMM
CORO2B	E3 adaptor/Cullin RING/DCX/DWD	Computationally predicted	HMM
CORO6	E3 adaptor/Cullin RING/DCX/DWD	Computationally predicted	HMM
CORO7	E3 adaptor/Cullin RING/DCX/DWD/ECS/SOCS_VHL_BC-box	Literature reviewed	21130766
CRBN	E3 activity/Other	Literature reviewed	27338790
CREBBP	E3 activity/Other	Literature reviewed	19805293
CSTF1	E3 adaptor/Cullin RING/DCX/DWD	Literature reviewed	16633366
CUL1	E3 adaptor/Cullin RING/Cullin	Literature reviewed	15688063
CUL2	E3 adaptor/Cullin RING/Cullin	Literature reviewed	15688063
CUL3	E3 adaptor/Cullin RING/Cullin	Literature reviewed	15688063
CUL4A	E3 adaptor/Cullin RING/Cullin	Literature reviewed	15688063
CUL4B	E3 adaptor/Cullin RING/Cullin	Literature reviewed	15688063
CUL5	E3 adaptor/Cullin RING/Cullin	Literature reviewed	15688063
CUL7	E3 adaptor/Cullin RING/Cullin	Literature reviewed	15688063
CUL9	E3 activity/RING/RING;adaptor/Cullin RING/Cullin	Literature reviewed	15688063
DAW1	E3 adaptor/Cullin RING/DCX/DWD	Computationally predicted	HMM
DCAF10	E3 adaptor/Cullin RING/DCX/DWD	Literature reviewed	17588513
DCAF11	E3 adaptor/Cullin RING/DCX/DWD	Literature reviewed	17588513
DCAF12	E3 adaptor/Cullin RING/DCX/DWD	Literature reviewed	17588513
DCAF12L1	E3 adaptor/Cullin RING/DCX/DWD	Computationally predicted	HMM
DCAF12L2	E3 adaptor/Cullin RING/DCX/DWD	Computationally predicted	HMM
DCAF13	E3 adaptor/Cullin RING/DCX/DWD	Literature reviewed	17588513
DCAF15	E3 adaptor/Cullin RING/Other	Literature reviewed	17588513
DCAF16	E3 adaptor/Cullin RING/Other	Literature reviewed	17588513
DCAF17	E3 adaptor/Cullin RING/Other	Literature reviewed	17588513
DCAF4	E3 adaptor/Cullin RING/DCX/DWD	Literature reviewed	17588513
DCAF4L2	E3 adaptor/Cullin RING/DCX/DWD	Computationally predicted	HMM
DCAF5	E3 adaptor/Cullin RING/DCX/DWD	Literature reviewed	17588513
DCAF6	E3 adaptor/Cullin RING/DCX/DWD	Literature reviewed	17588513
DCAF7	E3 adaptor/Cullin RING/DCX/DWD	Literature reviewed	17588513
DCAF8	E3 adaptor/Cullin RING/DCX/DWD	Literature reviewed	17588513
DCAF8L1	E3 adaptor/Cullin RING/DCX/DWD	Computationally predicted	HMM
DCAF8L2	E3 adaptor/Cullin RING/DCX/DWD	Computationally predicted	HMM
DCUN1D1	E3 activity/DCUN1	Literature reviewed	26906416
DCUN1D2	E3 activity/DCUN1	Literature reviewed	26906416
DCUN1D3	E3 activity/DCUN1	Literature reviewed	26906416
DCUN1D5	E3 activity/DCUN1	Literature reviewed	26906416
DDB1	E3 adaptor/Cullin RING/DCX/DDB1	Literature reviewed	15688063
DDB2	E3 adaptor/Cullin RING/DCX/DWD	Literature reviewed	15882621
DENND3	E3 adaptor/Cullin RING/DCX/DWD	Computationally predicted	HMM
DIDO1	E3 activity/RING/PHD	Computationally predicted	HMM
DLG4	E3 adaptor/Cullin RING/DCX/DWD	Computationally predicted	HMM
DMWD	E3 adaptor/Cullin RING/DCX/DWD	Computationally predicted	HMM
DMXL1	E3 adaptor/Cullin RING/DCX/DWD	Computationally predicted	HMM
DMXL2	E3 adaptor/Cullin RING/DCX/DWD	Computationally predicted	HMM
DNAI1	E3 adaptor/Cullin RING/DCX/DWD	Computationally predicted	HMM
DNAI2	E3 adaptor/Cullin RING/DCX/DWD	Computationally predicted	HMM
DPF1	E3 activity/RING/PHD	Computationally predicted	HMM
DPF2	E3 activity/RING/PHD	Computationally predicted	HMM
DPF3	E3 activity/RING/PHD	Computationally predicted	HMM
DPH7	E3 adaptor/Cullin RING/DCX/DWD	Computationally predicted	HMM
DTL	E3 adaptor/Cullin RING/DCX/DWD	Literature reviewed	21035370
DTX1	E3 activity/RING/RING	Literature reviewed	19489725
DTX2	E3 activity/RING/RING	Literature reviewed	19489725
DTX3	E3 activity/RING/RING	Literature reviewed	19489725
DTX3L	E3 activity/RING/RING	Literature reviewed	19489725
DTX4	E3 activity/RING/RING	Literature reviewed	19489725
DYNC1I1	E3 adaptor/Cullin RING/DCX/DWD	Computationally predicted	HMM
DYNC1I2	E3 adaptor/Cullin RING/DCX/DWD	Computationally predicted	HMM
DZIP3	E3 activity/RING/RING	Literature reviewed	19489725
E4F1	E3 activity/Other	Literature reviewed	17110336
EED	E3 adaptor/Cullin RING/DCX/DWD	Literature reviewed	17588513
EFCAB8	E3 adaptor/Cullin RING/DCX/DWD	Computationally predicted	HMM
EIF3I	E3 adaptor/Cullin RING/DCX/DWD	Computationally predicted	HMM
ELP2	E3 adaptor/Cullin RING/DCX/DWD	Computationally predicted	HMM
EML1	E3 adaptor/Cullin RING/DCX/DWD	Computationally predicted	HMM
EML2	E3 adaptor/Cullin RING/DCX/DWD	Computationally predicted	HMM
EML3	E3 adaptor/Cullin RING/DCX/DWD	Computationally predicted	HMM
EML4	E3 adaptor/Cullin RING/DCX/DWD	Computationally predicted	HMM
EML5	E3 adaptor/Cullin RING/DCX/DWD	Computationally predicted	HMM
EML6	E3 adaptor/Cullin RING/DCX/DWD	Computationally predicted	HMM
ENC1	E3 adaptor/Cullin RING/BCR/BTB_3-box	Computationally predicted	HMM
EP300	E3 activity/Other	Literature reviewed	12690203
ERCC8	E3 adaptor/Cullin RING/DCX/DWD	Literature reviewed	28333167
FANCL	E3 activity/RING/RING	Literature reviewed	19489725
FBXL12	E3 adaptor/Cullin RING/SCF/F-box	Literature reviewed	18660753
FBXL14	E3 adaptor/Cullin RING/SCF/F-box	Literature reviewed	19955572
FBXL15	E3 adaptor/Cullin RING/SCF/F-box	Literature reviewed	21572392
FBXL17	E3 adaptor/Cullin RING/SCF/F-box	Literature reviewed	27234298
FBXL19	E3 activity/RING/PHD;E3 adaptor/Cullin RING/SCF/F-box	Literature reviewed	22660580
FBXL2	E3 adaptor/Cullin RING/SCF/F-box	Literature reviewed	21343341
FBXL20	E3 adaptor/Cullin RING/SCF/F-box	Literature reviewed	25593308
FBXL21	E3 adaptor/Cullin RING/SCF/F-box	Literature reviewed	23452856
FBXL3	E3 adaptor/Cullin RING/SCF/F-box	Literature reviewed	17463251
FBXL4	E3 adaptor/Cullin RING/SCF/F-box	Literature reviewed	21757720
FBXL5	E3 adaptor/Cullin RING/SCF/F-box	Literature reviewed	19762596
FBXL6	E3 adaptor/Cullin RING/SCF/F-box	Literature reviewed	19159283
FBXL7	E3 adaptor/Cullin RING/SCF/F-box	Literature reviewed	22306998
FBXL8	E3 adaptor/Cullin RING/SCF/F-box	Computationally predicted	HMM
FBXO10	E3 adaptor/Cullin RING/SCF/F-box	Literature reviewed	27157620
FBXO11	E3 adaptor/Cullin RING/SCF/F-box	Literature reviewed	19580641
FBXO15	E3 adaptor/Cullin RING/SCF/F-box	Literature reviewed	23465077
FBXO17	E3 adaptor/Cullin RING/SCF/F-box	Literature reviewed	18203720
FBXO18	E3 adaptor/Cullin RING/SCF/F-box	Literature reviewed	15117950
FBXO2	E3 adaptor/Cullin RING/SCF/F-box	Literature reviewed	20854419
FBXO22	E3 adaptor/Cullin RING/SCF/F-box	Literature reviewed	21768309
FBXO25	E3 adaptor/Cullin RING/SCF/F-box	Literature reviewed	16714087
FBXO27	E3 adaptor/Cullin RING/SCF/F-box	Literature reviewed	18203720
FBXO28	E3 adaptor/Cullin RING/SCF/F-box	Literature reviewed	23776131
FBXO3	E3 adaptor/Cullin RING/SCF/F-box	Literature reviewed	18809579
FBXO30	E3 adaptor/Cullin RING/SCF/F-box	Literature reviewed	24076600
FBXO31	E3 adaptor/Cullin RING/SCF/F-box	Literature reviewed	19412162
FBXO32	E3 adaptor/Cullin RING/SCF/F-box	Literature reviewed	19117950
FBXO33	E3 adaptor/Cullin RING/SCF/F-box	Literature reviewed	16797541
FBXO4	E3 adaptor/Cullin RING/SCF/F-box	Literature reviewed	19996097
FBXO40	E3 adaptor/Cullin RING/SCF/F-box	Literature reviewed	22033112
FBXO42	E3 adaptor/Cullin RING/SCF/F-box	Literature reviewed	21127074
FBXO44	E3 adaptor/Cullin RING/SCF/F-box	Literature reviewed	18203720
FBXO45	E3 adaptor/Cullin RING/SCF/F-box	Literature reviewed	19581926
FBXO48	E3 adaptor/Cullin RING/SCF/F-box	Computationally predicted	HMM
FBXO6	E3 adaptor/Cullin RING/SCF/F-box	Literature reviewed	18203720
FBXO7	E3 adaptor/Cullin RING/SCF/F-box	Literature reviewed	18495667
FBXO8	E3 adaptor/Cullin RING/SCF/F-box	Literature reviewed	18094045
FBXO9	E3 adaptor/Cullin RING/SCF/F-box	Literature reviewed	27197753
FBXW10	E3 adaptor/Cullin RING/DCX/DWD/SCF/F-box	Literature reviewed	20498703
FBXW11	E3 adaptor/Cullin RING/DCX/DWD/SCF/F-box	Literature reviewed	18782782
FBXW2	E3 adaptor/Cullin RING/DCX/DWD/SCF/F-box	Literature reviewed	15640526
FBXW4	E3 adaptor/Cullin RING/DCX/DWD/SCF/F-box	Literature reviewed	23658844
FBXW5	E3 adaptor/Cullin RING/DCX/DWD/SCF/F-box	Literature reviewed	21725316
FBXW7	E3 adaptor/Cullin RING/DCX/DWD/SCF/F-box	Literature reviewed	21368833
FBXW8	E3 adaptor/Cullin RING/DCX/DWD/SCF/F-box	Literature reviewed	18498745
FBXW9	E3 adaptor/Cullin RING/DCX/DWD	Computationally predicted	HMM
FEM1B	E3 adaptor/Cullin RING/ECS/SOCS_VHL_BC-box	Literature reviewed	15601820
FEM1C	E3 adaptor/Cullin RING/Other	Computationally predicted	HMM
FUS	E3 activity/Other	Literature reviewed	17189380
FYCO1	E3 activity/RING/RING	Computationally predicted	HMM
FZR1	E3 adaptor/Cullin RING/APC_C/CDC20/DCX/DWD	Literature reviewed	21270054
G2E3	E3 activity/HECT	Literature reviewed	19436320
GAN	E3 adaptor/Cullin RING/BCR/BTB_3-box	Literature reviewed	16227972
GEMIN5	E3 adaptor/Cullin RING/DCX/DWD	Computationally predicted	HMM
GNB1	E3 adaptor/Cullin RING/DCX/DWD	Computationally predicted	HMM
GNB1L	E3 adaptor/Cullin RING/DCX/DWD	Computationally predicted	HMM
GNB2	E3 adaptor/Cullin RING/DCX/DWD	Literature reviewed	17588513
GNB2L1	E3 adaptor/Cullin RING/DCX/DWD	Literature reviewed	17244529
GNB3	E3 adaptor/Cullin RING/DCX/DWD	Computationally predicted	HMM
GNB4	E3 adaptor/Cullin RING/DCX/DWD	Computationally predicted	HMM
GNB5	E3 adaptor/Cullin RING/DCX/DWD	Computationally predicted	HMM
GRWD1	E3 adaptor/Cullin RING/DCX/DWD	Literature reviewed	17588513
GTF2H2C	E3 activity/RING/RING	Computationally predicted	HMM
GTF3C1	E3 adaptor/Cullin RING/SCF/F-box	Computationally predicted	HMM
GTF3C2	E3 adaptor/Cullin RING/DCX/DWD	Computationally predicted	HMM
GZF1	E3 adaptor/Cullin RING/BCR/BTB_Other	Computationally predicted	HMM
HACE1	E3 activity/HECT	Literature reviewed	19436320
HECTD1	E3 activity/HECT	Literature reviewed	19436320
HECTD2	E3 activity/HECT	Literature reviewed	19436320
HECTD3	E3 activity/HECT	Literature reviewed	19436320
HECTD4	E3 activity/HECT	Literature reviewed	26675016
HECW1	E3 activity/HECT	Literature reviewed	19436320
HECW2	E3 activity/HECT	Literature reviewed	19436320
HERC1	E3 activity/HECT;adaptor/Cullin RING/DCX/DWD	Literature reviewed	19436320
HERC2	E3 activity/HECT	Literature reviewed	19436320
HERC3	E3 activity/HECT	Literature reviewed	19436320
HERC4	E3 activity/HECT	Literature reviewed	15676274
HERC5	E3 activity/HECT	Literature reviewed	19436320
HERC6	E3 activity/HECT	Literature reviewed	15676274
HIC1	E3 adaptor/Cullin RING/BCR/BTB_Other	Computationally predicted	HMM
HIC2	E3 adaptor/Cullin RING/BCR/BTB_Other	Computationally predicted	HMM
HIRA	E3 adaptor/Cullin RING/DCX/DWD	Computationally predicted	HMM
HLTF	E3 activity/RING/RING	Literature reviewed	19489725
HOXB4	E3 adaptor/Cullin RING/Other	Literature reviewed	21098278
HUWE1	E3 activity/HECT	Literature reviewed	19436320
IBTK	E3 adaptor/Cullin RING/BCR/BTB_Other	Computationally predicted	HMM
IFT122	E3 adaptor/Cullin RING/DCX/DWD	Computationally predicted	HMM
IFT172	E3 adaptor/Cullin RING/DCX/DWD	Computationally predicted	HMM
IFT80	E3 adaptor/Cullin RING/DCX/DWD	Computationally predicted	HMM
ING1	E3 activity/RING/PHD	Literature reviewed	16314844
ING2	E3 activity/RING/PHD	Computationally predicted	HMM
ING3	E3 activity/RING/PHD	Computationally predicted	HMM
ING4	E3 activity/RING/PHD	Literature reviewed	23624912
ING5	E3 activity/RING/PHD	Computationally predicted	HMM
INTS12	E3 activity/RING/PHD	Computationally predicted	HMM
IPP	E3 adaptor/Cullin RING/BCR/BTB_3-box	Computationally predicted	HMM
IRF2BP1	E3 activity/RING/RING	Literature reviewed	18671972
IRF2BPL	E3 activity/Other	Literature reviewed	19489725
ITCH	E3 activity/HECT	Literature reviewed	19436320
IVNS1ABP	E3 adaptor/Cullin RING/BCR/BTB_Other	Computationally predicted	HMM
JADE1	E3 activity/RING/PHD	Computationally predicted	HMM
JADE2	E3 activity/RING/PHD	Computationally predicted	HMM
KAT2B	E3 activity/Other	Literature reviewed	21374733
KAT6A	E3 activity/RING/PHD	Computationally predicted	HMM
KATNB1	E3 adaptor/Cullin RING/DCX/DWD	Literature reviewed	17588513
KBTBD12	E3 adaptor/Cullin RING/BCR/BTB_3-box	Computationally predicted	HMM
KBTBD13	E3 adaptor/Cullin RING/BCR/BTB_3-box	Literature reviewed	22542517
KBTBD2	E3 adaptor/Cullin RING/BCR/BTB_3-box	Computationally predicted	HMM
KBTBD3	E3 adaptor/Cullin RING/BCR/BTB_Other	Computationally predicted	HMM
KBTBD4	E3 adaptor/Cullin RING/BCR/BTB_3-box	Computationally predicted	HMM
KBTBD6	E3 adaptor/Cullin RING/BCR/BTB_3-box	Computationally predicted	HMM
KBTBD7	E3 adaptor/Cullin RING/BCR/BTB_3-box	Literature reviewed	25684205
KBTBD8	E3 adaptor/Cullin RING/BCR/BTB_3-box	Computationally predicted	HMM
KCMF1	E3 activity/Other	Literature reviewed	15581609
KCTD10	E3 adaptor/Cullin RING/BCR/BTB_Other	Computationally predicted	HMM
KCTD11	E3 adaptor/Cullin RING/BCR/BTB_Other	Literature reviewed	21237243
KCTD13	E3 adaptor/Cullin RING/BCR/BTB_Other	Literature reviewed	19782033
KCTD17	E3 adaptor/Cullin RING/BCR/BTB_Other	Computationally predicted	HMM
KCTD2	E3 adaptor/Cullin RING/BCR/BTB_Other	Computationally predicted	HMM
KCTD21	E3 adaptor/Cullin RING/BCR/BTB_Other	Literature reviewed	21472142
KCTD3	E3 adaptor/Cullin RING/BCR/BTB_Other/DCX/DWD	Computationally predicted	HMM
KCTD5	E3 adaptor/Cullin RING/BCR/BTB_Other	Literature reviewed	18573101
KCTD6	E3 adaptor/Cullin RING/BCR/BTB_Other	Literature reviewed	21472142
KCTD9	E3 adaptor/Cullin RING/BCR/BTB_Other	Computationally predicted	HMM
KDM2A	E3 activity/RING/PHD	Computationally predicted	HMM
KDM2B	E3 activity/RING/PHD	Literature reviewed	22825849
KDM5A	E3 activity/RING/PHD	Computationally predicted	HMM
KDM5B	E3 activity/RING/PHD	Computationally predicted	HMM
KDM5C	E3 activity/RING/PHD	Computationally predicted	HMM
KDM5D	E3 activity/RING/PHD	Computationally predicted	HMM
KDM7A	E3 activity/RING/PHD	Computationally predicted	HMM
KEAP1	E3 adaptor/Cullin RING/BCR/BTB_3-box	Literature reviewed	20930034
KIAA1875	E3 adaptor/Cullin RING/DCX/DWD	Computationally predicted	HMM
KIF21A	E3 adaptor/Cullin RING/DCX/DWD	Computationally predicted	HMM
KIF21B	E3 adaptor/Cullin RING/DCX/DWD	Computationally predicted	HMM
KLHL1	E3 adaptor/Cullin RING/BCR/BTB_3-box	Computationally predicted	HMM
KLHL10	E3 adaptor/Cullin RING/BCR/BTB_3-box	Literature reviewed	16162871
KLHL11	E3 adaptor/Cullin RING/BCR/BTB_3-box	Literature reviewed	23349464
KLHL12	E3 adaptor/Cullin RING/BCR/BTB_3-box	Literature reviewed	19805045
KLHL13	E3 adaptor/Cullin RING/BCR/BTB_3-box	Literature reviewed	17543862
KLHL14	E3 adaptor/Cullin RING/BCR/BTB_Other	Computationally predicted	HMM
KLHL15	E3 adaptor/Cullin RING/BCR/BTB_Other	Computationally predicted	HMM
KLHL17	E3 adaptor/Cullin RING/BCR/BTB_3-box	Literature reviewed	17062563
KLHL18	E3 adaptor/Cullin RING/BCR/BTB_3-box	Computationally predicted	HMM
KLHL2	E3 adaptor/Cullin RING/BCR/BTB_3-box	Literature reviewed	21549840
KLHL20	E3 adaptor/Cullin RING/BCR/BTB_3-box	Literature reviewed	21670212
KLHL21	E3 adaptor/Cullin RING/BCR/BTB_3-box	Literature reviewed	19995937
KLHL22	E3 adaptor/Cullin RING/BCR/BTB_3-box	Literature reviewed	19995937
KLHL23	E3 adaptor/Cullin RING/BCR/BTB_3-box	Computationally predicted	HMM
KLHL24	E3 adaptor/Cullin RING/BCR/BTB_3-box	Computationally predicted	HMM
KLHL25	E3 adaptor/Cullin RING/BCR/BTB_3-box	Computationally predicted	HMM
KLHL26	E3 adaptor/Cullin RING/BCR/BTB_Other	Computationally predicted	HMM
KLHL28	E3 adaptor/Cullin RING/BCR/BTB_3-box	Computationally predicted	HMM
KLHL29	E3 adaptor/Cullin RING/BCR/BTB_3-box	Computationally predicted	HMM
KLHL3	E3 adaptor/Cullin RING/BCR/BTB_3-box	Literature reviewed	23613582
KLHL30	E3 adaptor/Cullin RING/BCR/BTB_Other	Computationally predicted	HMM
KLHL31	E3 adaptor/Cullin RING/BCR/BTB_Other	Computationally predicted	HMM
KLHL32	E3 adaptor/Cullin RING/BCR/BTB_Other	Computationally predicted	HMM
KLHL34	E3 adaptor/Cullin RING/BCR/BTB_Other	Computationally predicted	HMM
KLHL35	E3 adaptor/Cullin RING/BCR/BTB_Other	Computationally predicted	HMM
KLHL36	E3 adaptor/Cullin RING/BCR/BTB_Other	Computationally predicted	HMM
KLHL38	E3 adaptor/Cullin RING/BCR/BTB_3-box	Computationally predicted	HMM
KLHL4	E3 adaptor/Cullin RING/BCR/BTB_3-box	Computationally predicted	HMM
KLHL40	E3 adaptor/Cullin RING/BCR/BTB_3-box	Literature reviewed	24960163
KLHL41	E3 adaptor/Cullin RING/BCR/BTB_3-box	Literature reviewed	24960163
KLHL42	E3 adaptor/Cullin RING/BCR/BTB_3-box	Literature reviewed	19261606
KLHL5	E3 adaptor/Cullin RING/BCR/BTB_3-box	Computationally predicted	HMM
KLHL6	E3 adaptor/Cullin RING/BCR/BTB_3-box	Computationally predicted	HMM
KLHL7	E3 adaptor/Cullin RING/BCR/BTB_3-box	Literature reviewed	19520207
KLHL8	E3 adaptor/Cullin RING/BCR/BTB_3-box	Literature reviewed	19158078
KLHL9	E3 adaptor/Cullin RING/BCR/BTB_3-box	Literature reviewed	17543862
KMT2A	E3 activity/RING/PHD	Literature reviewed	24291127
KMT2B	E3 activity/RING/PHD	Literature reviewed	24291127
KMT2C	E3 activity/RING/PHD	Computationally predicted	HMM
KMT2D	E3 activity/RING/PHD	Computationally predicted	HMM
LITAF	E3 activity/RING/RING	Literature reviewed	15776429
LLGL1	E3 adaptor/Cullin RING/DCX/DWD	Computationally predicted	HMM
LNX1	E3 activity/RING/RING	Literature reviewed	19489725
LONRF1	E3 activity/RING/RING/U-box	Computationally predicted	HMM
LONRF2	E3 activity/RING/U-box	Computationally predicted	HMM
LONRF3	E3 activity/RING/RING/U-box	Computationally predicted	HMM
LRR1	E3 adaptor/Cullin RING/ECS/SOCS_VHL_BC-box	Literature reviewed	21074711
LRRC41	E3 adaptor/Cullin RING/ECS/SOCS_VHL_BC-box	Literature reviewed	11384984
LRSAM1	E3 activity/RING/RING	Literature reviewed	19703557
LRWD1	E3 adaptor/Cullin RING/DCX/DWD	Computationally predicted	HMM
LTN1	E3 activity/RING/RING	Literature reviewed	19489725
LYST	E3 adaptor/Cullin RING/DCX/DWD	Computationally predicted	HMM
LZTR1	E3 adaptor/Cullin RING/BCR/BTB_Other	Computationally predicted	HMM
MAP3K1	E3 activity/RING/PHD	Literature reviewed	19489725
MAPKBP1	E3 adaptor/Cullin RING/DCX/DWD	Computationally predicted	HMM
MARCH1	E3 activity/RING/RING	Literature reviewed	19489725
MARCH10	E3 activity/RING/RING	Literature reviewed	19489725
MARCH11	E3 activity/RING/RING	Literature reviewed	19489725
MARCH2	E3 activity/RING/RING	Literature reviewed	19489725
MARCH3	E3 activity/RING/RING	Literature reviewed	19489725
MARCH4	E3 activity/RING/RING	Literature reviewed	19489725
MARCH5	E3 activity/RING/PHD/RING	Literature reviewed	19489725
MARCH6	E3 activity/RING/RING	Literature reviewed	19489725
MARCH7	E3 activity/RING/RING	Literature reviewed	19489725
MARCH8	E3 activity/RING/RING	Literature reviewed	19489725
MARCH9	E3 activity/RING/RING	Literature reviewed	19489725
MDM2	E3 activity/RING/RING	Literature reviewed	19489725
MDM4	E3 activity/RING/RING	Literature reviewed	19489725
MED16	E3 adaptor/Cullin RING/DCX/DWD	Computationally predicted	HMM
MED8	E3 adaptor/Cullin RING/ECS/SOCS_VHL_BC-box	Literature reviewed	12149480
MGRN1	E3 activity/RING/RING	Literature reviewed	19489725
MIB1	E3 activity/RING/RING	Literature reviewed	19489725
MIB2	E3 activity/RING/RING	Literature reviewed	19489725
MID1	E3 activity/RING/RING	Literature reviewed	19489725
MID2	E3 activity/RING/RING	Literature reviewed	19489725
MIOS	E3 adaptor/Cullin RING/DCX/DWD	Computationally predicted	HMM
MKRN1	E3 activity/RING/RING	Literature reviewed	19489725
MLST8	E3 adaptor/Cullin RING/DCX/DWD	Computationally predicted	HMM
MNAT1	E3 activity/RING/RING	Literature reviewed	19489725
MPP7	E3 adaptor/Cullin RING/DCX/DWD	Computationally predicted	HMM
MSL2	E3 activity/RING/RING	Literature reviewed	19489725
MTF2	E3 activity/RING/PHD	Computationally predicted	HMM
MUL1	E3 activity/RING/RING	Literature reviewed	19489725
MYCBP2	E3 activity/RING/RING	Literature reviewed	19489725
MYLIP	E3 activity/RING/RING	Literature reviewed	19489725
MYNN	E3 adaptor/Cullin RING/BCR/BTB_Other	Computationally predicted	HMM
NACC1	E3 adaptor/Cullin RING/BCR/BTB_Other	Literature reviewed	17699672
NACC2	E3 adaptor/Cullin RING/BCR/BTB_Other	Computationally predicted	HMM
NAE1	E1/NA	Literature reviewed	19352404
NARF	E3 activity/RING/RING	Literature reviewed	16714285
NBEAL1	E3 adaptor/Cullin RING/DCX/DWD	Computationally predicted	HMM
NBEAL2	E3 adaptor/Cullin RING/DCX/DWD	Computationally predicted	HMM
NEDD1	E3 adaptor/Cullin RING/DCX/DWD	Computationally predicted	HMM
NEDD4	E3 activity/HECT	Literature reviewed	19436320
NEDD4L	E3 activity/HECT	Literature reviewed	19436320
NEDD8	E3 adaptor/Cullin RING/Other	Literature reviewed	19352404
NEURL1B	E3 activity/RING/RING	Literature reviewed	17003037
NEURL2	E3 adaptor/Cullin RING/ECS/SOCS_VHL_BC-box	Literature reviewed	19489725
NEURL3	E3 activity/RING/RING	Literature reviewed	17003037
NFX1	E3 activity/RING/RING	Literature reviewed	19489725
NHLRC1	E3 activity/RING/RING	Literature reviewed	19529779
NLE1	E3 adaptor/Cullin RING/DCX/DWD	Literature reviewed	17588513
NOL10	E3 adaptor/Cullin RING/DCX/DWD	Computationally predicted	HMM
NOSIP	E3 activity/RING/U-box	Literature reviewed	19489725
NSD1	E3 activity/RING/PHD	Computationally predicted	HMM
NSMAF	E3 adaptor/Cullin RING/DCX/DWD	Computationally predicted	HMM
NSMCE1	E3 activity/RING/RING	Literature reviewed	19489725
NSMCE2	E3 activity/RING/RING/U-box	Literature reviewed	19793919
NUP37	E3 adaptor/Cullin RING/DCX/DWD	Computationally predicted	HMM
NUP43	E3 adaptor/Cullin RING/DCX/DWD	Literature reviewed	17588513
NUP62	E3 activity/Other	Computationally predicted	HMM
NWD1	E3 adaptor/Cullin RING/DCX/DWD	Computationally predicted	HMM
OSTM1	E3 activity/RING/RING	Literature reviewed	19489725
PAAF1	E3 adaptor/Cullin RING/DCX/DWD	Computationally predicted	HMM
PAF1	E3 activity/RING/RING	Literature reviewed	19687296
PAFAH1B1	E3 adaptor/Cullin RING/DCX/DWD	Literature reviewed	17588513
PAK1IP1	E3 adaptor/Cullin RING/DCX/DWD	Computationally predicted	HMM
PAM	E3 activity/RING/RING	Literature reviewed	18753128
PAM16	E3 adaptor/Cullin RING/DCX/DWD	Computationally predicted	HMM
PARK2	E3 activity/RING/RING	Literature reviewed	21378096
PATZ1	E3 adaptor/Cullin RING/BCR/BTB_Other	Computationally predicted	HMM
PCGF1	E3 activity/RING/RING	Literature reviewed	19489725
PCGF2	E3 activity/RING/RING	Literature reviewed	19489725
PCGF3	E3 activity/RING/RING	Literature reviewed	19489725
PDLIM2	E3 activity/Other	Literature reviewed	17468759
PDZRN3	E3 activity/RING/RING	Literature reviewed	19489725
PDZRN4	E3 activity/RING/U-box	Computationally predicted	HMM
PELI1	E3 activity/RING/RING	Literature reviewed	16884718
PELI2	E3 activity/RING/RING	Literature reviewed	17997719
PELI3	E3 activity/RING/RING	Literature reviewed	16884718
PEX10	E3 activity/RING/RING	Literature reviewed	19489725
PEX12	E3 activity/RING/RING	Literature reviewed	19489725
PEX2	E3 activity/RING/RING	Literature reviewed	19489725
PEX7	E3 adaptor/Cullin RING/DCX/DWD	Computationally predicted	HMM
PHF1	E3 activity/RING/PHD	Computationally predicted	HMM
PHF10	E3 activity/RING/PHD	Computationally predicted	HMM
PHF14	E3 activity/RING/PHD	Computationally predicted	HMM
PHF2	E3 activity/RING/PHD	Computationally predicted	HMM
PHF21A	E3 activity/RING/PHD	Computationally predicted	HMM
PHF8	E3 activity/RING/PHD	Computationally predicted	HMM
PHIP	E3 adaptor/Cullin RING/DCX/DWD	Literature reviewed	17588513
PHRF1	E3 activity/RING/PHD;RING	Literature reviewed	23911286
PIK3R4	E3 adaptor/Cullin RING/DCX/DWD	Computationally predicted	HMM
PJA1	E3 activity/RING/RING	Literature reviewed	19489725
PJA2	E3 activity/RING/RING	Literature reviewed	19489725
PLAA	E3 adaptor/Cullin RING/DCX/DWD	Literature reviewed	28413018
PLRG1	E3 adaptor/Cullin RING/DCX/DWD	Computationally predicted	HMM
PML	E3 activity/RING/RING	Literature reviewed	19489725
POC1A	E3 adaptor/Cullin RING/DCX/DWD	Computationally predicted	HMM
POC1B	E3 adaptor/Cullin RING/DCX/DWD	Literature reviewed	17588513
PPARA	E3 activity/RING/RING	Computationally predicted	HMM
PPARG	E3 activity/RING/RING	Literature reviewed	19148122
PPIL2	E3 activity/RING/U-box	Literature reviewed	19489725
PPP2R2A	E3 adaptor/Cullin RING/DCX/DWD	Computationally predicted	HMM
PPP2R2B	E3 adaptor/Cullin RING/DCX/DWD	Computationally predicted	HMM
PPP2R2C	E3 adaptor/Cullin RING/DCX/DWD	Computationally predicted	HMM
PPP2R2D	E3 adaptor/Cullin RING/DCX/DWD	Computationally predicted	HMM
PPWD1	E3 adaptor/Cullin RING/DCX/DWD	Computationally predicted	HMM
PREB	E3 adaptor/Cullin RING/DCX/DWD	Computationally predicted	HMM
PRPF19	E3 activity/RING/U-box;adaptor/Cullin RING/DCX/DWD	Literature reviewed	19489725
PRPF4	E3 adaptor/Cullin RING/DCX/DWD	Computationally predicted	HMM
PWP1	E3 adaptor/Cullin RING/DCX/DWD	Literature reviewed	17588513
PWP2	E3 adaptor/Cullin RING/DCX/DWD	Computationally predicted	HMM
RAB40A	E3 adaptor/Cullin RING/ECS/SOCS_VHL_BC-box	Computationally predicted	HMM
RAB40AL	E3 adaptor/Cullin RING/ECS/SOCS_VHL_BC-box	Computationally predicted	HMM
RAB40B	E3 adaptor/Cullin RING/ECS/SOCS_VHL_BC-box	Computationally predicted	HMM
RAB40C	E3 adaptor/Cullin RING/ECS/SOCS_VHL_BC-box	Literature reviewed	15601820
RABGEF1	E3 activity/A20	Literature reviewed	20692608
RAD18	E3 activity/RING/RING	Literature reviewed	19489725
RAE1	E3 adaptor/Cullin RING/DCX/DWD	Computationally predicted	HMM
RAG1	E3 activity/RING/RING	Literature reviewed	19489725
RANBP2	E3 activity/Other	Literature reviewed	18946085
RASD2	E3 activity/Other	Literature reviewed	19498170
RBBP4	E3 adaptor/Cullin RING/DCX/DWD	Literature reviewed	17588513
RBBP5	E3 adaptor/Cullin RING/DCX/DWD	Literature reviewed	17588513
RBBP6	E3 activity/RING/RING/U-box	Literature reviewed	19489725
RBBP7	E3 adaptor/Cullin RING/DCX/DWD	Literature reviewed	17588513
RBCK1	E3 activity/RING/RING	Literature reviewed	19489725
RBX1	E3 activity/RING/RING	Literature reviewed	19489725
RC3H1	E3 activity/RING/RING	Literature reviewed	19489725
RC3H2	E3 activity/RING/RING	Literature reviewed	19489725
RCBTB1	E3 adaptor/Cullin RING/BCR/BTB_3-box	Literature reviewed	19256485
RCBTB2	E3 adaptor/Cullin RING/BCR/BTB_3-box	Computationally predicted	HMM
RCHY1	E3 activity/RING/RING	Literature reviewed	19489725
REN	E3 adaptor/Cullin RING/BCR/BTB_Other	Literature reviewed	21237243
RFFL	E3 activity/RING/RING	Literature reviewed	19489725
RFPL4A	E3 activity/RING/RING	Literature reviewed	19489725
RFPL4B	E3 activity/RING/RING	Computationally predicted	HMM
RFWD2	E3 activity/RING/RING;adaptor/Cullin RING/DCX/DWD	Literature reviewed	19489725
RFWD3	E3 activity/RING/RING;E3 adaptor/Cullin RING/DCX/DWD	Literature reviewed	19489725
RHOBTB1	E3 adaptor/Cullin RING/BCR/BTB_Other	Literature reviewed	18835386
RHOBTB2	E3 adaptor/Cullin RING/BCR/BTB_Other	Literature reviewed	18835386
RHOBTB3	E3 adaptor/Cullin RING/BCR/BTB_Other	Literature reviewed	18835386
RICTOR	E3 adaptor/Cullin RING/Other	Literature reviewed	21204013
RING1	E3 activity/RING/RING	Literature reviewed	19489725
RLIM	E3 activity/RING/RING	Literature reviewed	19164295
RMND5A	E3 activity/RING/RING	Computationally predicted	HMM
RNF10	E3 activity/RING/RING	Literature reviewed	19489725
RNF103	E3 activity/RING/RING	Literature reviewed	19489725
RNF11	E3 activity/RING/RING	Literature reviewed	19489725
RNF111	E3 activity/RING/RING	Literature reviewed	19489725
RNF113A	E3 activity/RING/RING	Literature reviewed	19489725
RNF113B	E3 activity/RING/RING	Literature reviewed	19489725
RNF114	E3 activity/RING/RING/U-box	Literature reviewed	19489725
RNF115	E3 activity/RING/RING	Literature reviewed	19489725
RNF121	E3 activity/RING/RING	Literature reviewed	19489725
RNF122	E3 activity/RING/RING	Literature reviewed	19489725
RNF123	E3 activity/RING/RING	Literature reviewed	19489725
RNF125	E3 activity/RING/RING/U-box	Literature reviewed	19489725
RNF126	E3 activity/RING/RING	Literature reviewed	19489725
RNF128	E3 activity/RING/RING	Literature reviewed	19489725
RNF13	E3 activity/RING/RING	Literature reviewed	19489725
RNF130	E3 activity/RING/RING	Literature reviewed	19489725
RNF133	E3 activity/RING/RING	Literature reviewed	19489725
RNF135	E3 activity/RING/RING	Literature reviewed	19489725
RNF138	E3 activity/RING/RING	Literature reviewed	19489725
RNF139	E3 activity/RING/RING	Literature reviewed	19489725
RNF14	E3 activity/RING/RING	Literature reviewed	19489725
RNF141	E3 activity/RING/RING	Literature reviewed	19489725
RNF144B	E3 activity/RING/RING	Literature reviewed	19489725
RNF145	E3 activity/RING/RING	Computationally predicted	HMM
RNF146	E3 activity/RING/RING	Literature reviewed	19489725
RNF148	E3 activity/RING/RING	Computationally predicted	HMM
RNF150	E3 activity/RING/RING	Literature reviewed	19489725
RNF151	E3 activity/RING/U-box	Computationally predicted	HMM
RNF152	E3 activity/RING/RING	Literature reviewed	19489725
RNF157	E3 activity/RING/RING	Computationally predicted	HMM
RNF165	E3 activity/RING/RING	Computationally predicted	HMM
RNF166	E3 activity/RING/RING	Literature reviewed	19489725
RNF167	E3 activity/RING/RING	Literature reviewed	19489725
RNF168	E3 activity/RING/RING	Literature reviewed	19489725
RNF170	E3 activity/RING/RING	Literature reviewed	19489725
RNF175	E3 activity/RING/RING	Computationally predicted	HMM
RNF180	E3 activity/RING/RING	Literature reviewed	19489725
RNF181	E3 activity/RING/RING	Literature reviewed	19489725
RNF182	E3 activity/RING/RING	Literature reviewed	19489725
RNF185	E3 activity/RING/RING	Literature reviewed	19489725
RNF186	E3 activity/RING/RING	Literature reviewed	19489725
RNF19A	E3 activity/RING/RING	Literature reviewed	19489725
RNF19B	E3 activity/RING/RING	Literature reviewed	19489725
RNF2	E3 activity/RING/RING	Literature reviewed	19489725
RNF20	E3 activity/RING/RING	Literature reviewed	19489725
RNF208	E3 activity/RING/RING	Literature reviewed	19489725
RNF212	E3 activity/RING/RING	Computationally predicted	HMM
RNF213	E3 activity/RING/RING	Literature reviewed	19489725
RNF215	E3 activity/RING/RING	Computationally predicted	HMM
RNF216	E3 activity/RING/RING	Literature reviewed	19489725
RNF217	E3 activity/RING/RING	Literature reviewed	19489725
RNF220	E3 activity/RING/RING	Literature reviewed	19489725
RNF222	E3 activity/RING/RING	Computationally predicted	HMM
RNF24	E3 activity/RING/RING	Literature reviewed	19489725
RNF25	E3 activity/RING/RING	Literature reviewed	19489725
RNF26	E3 activity/RING/RING	Literature reviewed	19489725
RNF31	E3 activity/RING/RING	Literature reviewed	19489725
RNF32	E3 activity/RING/RING	Computationally predicted	HMM
RNF34	E3 activity/RING/RING	Literature reviewed	19489725
RNF38	E3 activity/RING/RING	Literature reviewed	19489725
RNF39	E3 activity/RING/RING	Computationally predicted	HMM
RNF4	E3 activity/RING/RING	Literature reviewed	19489725
RNF40	E3 activity/RING/RING	Literature reviewed	19489725
RNF41	E3 activity/RING/RING/U-box	Literature reviewed	19489725
RNF43	E3 activity/RING/RING	Literature reviewed	19489725
RNF44	E3 activity/RING/RING	Computationally predicted	HMM
RNF5	E3 activity/RING/RING	Literature reviewed	19489725
RNF6	E3 activity/RING/RING	Literature reviewed	19489725
RNF7	E3 activity/RING/RING	Literature reviewed	19489725
RNF8	E3 activity/RING/RING	Literature reviewed	19489725
RNFT1	E3 activity/RING/RING	Literature reviewed	19489725
RNFT2	E3 activity/RING/RING	Computationally predicted	HMM
RPTOR	E3 adaptor/Cullin RING/DCX/DWD	Computationally predicted	HMM
RRP9	E3 adaptor/Cullin RING/DCX/DWD	Computationally predicted	HMM
RSPRY1	E3 activity/RING/RING	Computationally predicted	HMM
RWDD3	E3 activity/Other	Literature reviewed	20026589
SAG	E3 activity/RING/RING	Literature reviewed	20103673
SART1	E3 activity/Other	Literature reviewed	18838541
SCAF11	E3 activity/RING/RING	Computationally predicted	HMM
SCAP	E3 adaptor/Cullin RING/DCX/DWD	Computationally predicted	HMM
SEC13	E3 adaptor/Cullin RING/DCX/DWD	Computationally predicted	HMM
SEC31A	E3 adaptor/Cullin RING/DCX/DWD	Computationally predicted	HMM
SEC31B	E3 adaptor/Cullin RING/DCX/DWD	Computationally predicted	HMM
SEH1L	E3 adaptor/Cullin RING/DCX/DWD	Computationally predicted	HMM
SETMAR	E3 adaptor/Cullin RING/SCF/F-box	Computationally predicted	HMM
SH3RF1	E3 activity/RING/RING	Literature reviewed	19489725
SH3RF2	E3 activity/RING/RING	Computationally predicted	HMM
SH3RF3	E3 activity/RING/RING	Literature reviewed	18316726
SHKBP1	E3 adaptor/Cullin RING/BCR/BTB_Other/DCX/DWD	Computationally predicted	HMM
SHPRH	E3 activity/RING/RING	Literature reviewed	19489725
SIAH1	E3 activity/RING/RING	Literature reviewed	19489725
SIAH2	E3 activity/RING/RING	Literature reviewed	19489725
SKP1	E3 adaptor/Cullin RING/SCF/SKP1	Computationally predicted	HMM
SKP2	E3 adaptor/Cullin RING/SCF/F-box	Literature reviewed	20696164
SMU1	E3 adaptor/Cullin RING/DCX/DWD	Literature reviewed	17588513
SMURF1	E3 activity/HECT	Literature reviewed	19436320
SMURF2	E3 activity/HECT	Literature reviewed	19436320
SNRNP40	E3 adaptor/Cullin RING/DCX/DWD	Literature reviewed	17588513
SNURF	E3 activity/RING/RING	Literature reviewed	20026589
SOCS1	E3 adaptor/Cullin RING/ECS/SOCS_VHL_BC-box	Literature reviewed	17183367
SOCS2	E3 adaptor/Cullin RING/ECS/SOCS_VHL_BC-box	Literature reviewed	17997974
SOCS3	E3 adaptor/Cullin RING/ECS/SOCS_VHL_BC-box	Literature reviewed	16616006
SOCS4	E3 adaptor/Cullin RING/ECS/SOCS_VHL_BC-box	Literature reviewed	17997974
SOCS5	E3 adaptor/Cullin RING/ECS/SOCS_VHL_BC-box	Literature reviewed	15695332
SOCS6	E3 adaptor/Cullin RING/ECS/SOCS_VHL_BC-box	Literature reviewed	21030588
SOCS7	E3 adaptor/Cullin RING/ECS/SOCS_VHL_BC-box	Literature reviewed	12052866
SPAG16	E3 adaptor/Cullin RING/DCX/DWD	Computationally predicted	HMM
SPOP	E3 adaptor/Cullin RING/BCR/BTB_3-box	Literature reviewed	18414007
SPOPL	E3 adaptor/Cullin RING/BCR/BTB_3-box	Computationally predicted	HMM
SPSB1	E3 adaptor/Cullin RING/ECS/SOCS_VHL_BC-box	Literature reviewed	21199876
SPSB2	E3 adaptor/Cullin RING/ECS/SOCS_VHL_BC-box	Literature reviewed	21199876
SPSB4	E3 adaptor/Cullin RING/ECS/SOCS_VHL_BC-box	Literature reviewed	21199876
SSR3	E3 adaptor/Cullin RING/APC_C/APC_C	Computationally predicted	HMM
STC1	E3 activity/Other	Literature reviewed	21042649
STRAP	E3 adaptor/Cullin RING/DCX/DWD	Computationally predicted	HMM
STRN	E3 adaptor/Cullin RING/DCX/DWD	Computationally predicted	HMM
STRN3	E3 adaptor/Cullin RING/DCX/DWD	Computationally predicted	HMM
STRN4	E3 adaptor/Cullin RING/DCX/DWD	Computationally predicted	HMM
STUB1	E3 activity/RING/U-box	Literature reviewed	21124777
STXBP5	E3 adaptor/Cullin RING/DCX/DWD	Computationally predicted	HMM
STXBP5L	E3 adaptor/Cullin RING/DCX/DWD	Computationally predicted	HMM
SYVN1	E3 activity/RING/RING	Literature reviewed	19489725
TAF3	E3 activity/RING/PHD	Computationally predicted	HMM
TAF5	E3 adaptor/Cullin RING/DCX/DWD	Literature reviewed	21070969
TAF5L	E3 adaptor/Cullin RING/DCX/DWD	Computationally predicted	HMM
TBC1D31	E3 adaptor/Cullin RING/DCX/DWD	Computationally predicted	HMM
TBL1X	E3 adaptor/Cullin RING/DCX/DWD/SCF/F-box	Literature reviewed	18803400
TBL1XR1	E3 adaptor/Cullin RING/DCX/DWD/SCF/F-box	Literature reviewed	20547759
TBL1Y	E3 adaptor/Cullin RING/DCX/DWD	Computationally predicted	HMM
TBL2	E3 adaptor/Cullin RING/DCX/DWD	Computationally predicted	HMM
TBL3	E3 adaptor/Cullin RING/DCX/DWD	Computationally predicted	HMM
TCEB1	E3 adaptor/Cullin RING/ECS/Elon-B_C	Literature reviewed	17361105
TCEB2	E3 adaptor/Cullin RING/ECS/Elon-B_C	Literature reviewed	17361105
TCEB3	E3 adaptor/Cullin RING/ECS/SOCS_VHL_BC-box/SCF/F-box	Computationally predicted	HMM
TEP1	E3 adaptor/Cullin RING/DCX/DWD	Computationally predicted	HMM
THOC3	E3 adaptor/Cullin RING/DCX/DWD	Computationally predicted	HMM
THOC6	E3 adaptor/Cullin RING/DCX/DWD	Computationally predicted	HMM
TLE1	E3 adaptor/Cullin RING/DCX/DWD	Literature reviewed	17588513
TLE2	E3 adaptor/Cullin RING/DCX/DWD	Literature reviewed	17588513
TLE3	E3 adaptor/Cullin RING/DCX/DWD	Literature reviewed	17588513
TLE4	E3 adaptor/Cullin RING/DCX/DWD	Computationally predicted	HMM
TLE6	E3 adaptor/Cullin RING/DCX/DWD	Computationally predicted	HMM
TMEM129	E3 activity/RING/RING	Literature reviewed	27854284
TMEM183A	E3 adaptor/Cullin RING/SCF/F-box	Computationally predicted	HMM
TMEM189	E2 adapter-conjugates w/(UBE2V1)	Computationally predicted	HMM
TMF1	E3 adaptor/Cullin RING/ECS/SOCS_VHL_BC-box	Literature reviewed	15467733
TNFAIP1	E3 adaptor/Cullin RING/BCR/BTB_Other	Literature reviewed	19782033
TOPORS	E3 activity/RING/RING	Literature reviewed	19489725
TRAF2	E3 activity/RING/RING	Literature reviewed	19489725
TRAF3	E3 activity/RING/RING	Literature reviewed	19489725
TRAF3IP2	E3 activity/RING/U-box	Literature reviewed	19825828
TRAF4	E3 activity/RING/RING	Computationally predicted	HMM
TRAF5	E3 activity/RING/RING	Literature reviewed	19489725
TRAF6	E3 activity/RING/RING/U-box	Literature reviewed	19489725
TRAF7	E3 activity/RING/RING;adaptor/Cullin RING/DCX/DWD	Literature reviewed	19489725
TRAIP	E3 activity/RING/RING	Literature reviewed	19489725
TRIM10	E3 activity/RING/RING/U-box	Computationally predicted	HMM
TRIM11	E3 activity/RING/RING	Literature reviewed	19489725
TRIM13	E3 activity/RING/RING	Literature reviewed	19489725
TRIM15	E3 activity/RING/RING	Literature reviewed	19489725
TRIM16	E3 activity/RING/RING	Computationally predicted	HMM
TRIM17	E3 activity/RING/RING	Literature reviewed	19489725
TRIM2	E3 activity/RING/RING	Literature reviewed	19489725
TRIM21	E3 activity/RING/RING/U-box	Literature reviewed	19489725
TRIM22	E3 activity/RING/RING/U-box	Literature reviewed	19489725
TRIM23	E3 activity/RING/RING	Literature reviewed	19489725
TRIM24	E3 activity/RING/PHD/RING	Literature reviewed	19489725
TRIM25	E3 activity/RING/RING	Literature reviewed	19489725
TRIM26	E3 activity/RING/RING	Literature reviewed	19489725
TRIM27	E3 activity/RING/RING	Literature reviewed	19489725
TRIM28	E3 activity/RING/PHD/RING	Literature reviewed	19489725
TRIM3	E3 activity/RING/RING	Literature reviewed	19489725
TRIM31	E3 activity/RING/RING;U-box	Literature reviewed	19489725
TRIM32	E3 activity/RING/RING	Literature reviewed	19489725
TRIM33	E3 activity/RING/PHD/RING	Literature reviewed	19489725
TRIM34	E3 activity/RING/RING	Literature reviewed	19489725
TRIM35	E3 activity/RING/RING/U-box	Literature reviewed	19489725
TRIM36	E3 activity/RING/RING	Literature reviewed	19489725
TRIM37	E3 activity/RING/RING	Literature reviewed	19489725
TRIM38	E3 activity/RING/RING/U-box	Literature reviewed	19489725
TRIM39	E3 activity/RING/RING;U-box	Literature reviewed	19489725
TRIM4	E3 activity/RING/RING/U-box	Literature reviewed	19489725
TRIM40	E3 activity/RING/RING	Literature reviewed	19489725
TRIM41	E3 activity/RING/RING	Literature reviewed	19489725
TRIM43	E3 activity/RING/RING	Literature reviewed	19489725
TRIM45	E3 activity/RING/RING	Literature reviewed	19489725
TRIM46	E3 activity/RING/RING	Literature reviewed	19489725
TRIM47	E3 activity/RING/RING	Literature reviewed	19489725
TRIM48	E3 activity/RING/RING	Computationally predicted	HMM
TRIM5	E3 activity/RING/RING	Literature reviewed	19489725
TRIM50	E3 activity/RING/RING/U-box	Literature reviewed	19489725
TRIM51	E3 activity/RING/RING	Literature reviewed	19489725
TRIM52	E3 activity/RING/RING	Computationally predicted	HMM
TRIM54	E3 activity/RING/RING	Literature reviewed	19489725
TRIM55	E3 activity/RING/RING	Computationally predicted	HMM
TRIM56	E3 activity/RING/RING	Literature reviewed	19489725
TRIM59	E3 activity/RING/RING	Literature reviewed	19489725
TRIM6	E3 activity/RING/RING	Literature reviewed	19489725
TRIM60	E3 activity/RING/RING	Computationally predicted	HMM
TRIM61	E3 activity/RING/RING	Computationally predicted	HMM
TRIM62	E3 activity/RING/RING/U-box	Literature reviewed	19489725
TRIM63	E3 activity/RING/RING	Literature reviewed	19489725
TRIM65	E3 activity/RING/RING/U-box	Literature reviewed	19489725
TRIM66	E3 activity/RING/PHD	Computationally predicted	HMM
TRIM68	E3 activity/RING/RING	Literature reviewed	19489725
TRIM69	E3 activity/RING/RING	Computationally predicted	HMM
TRIM7	E3 activity/RING/RING/U-box	Computationally predicted	HMM
TRIM71	E3 activity/RING/RING	Literature reviewed	19489725
TRIM72	E3 activity/RING/RING	Literature reviewed	19489725
TRIM73	E3 activity/RING/RING	Literature reviewed	19489725
TRIM74	E3 activity/RING/RING	Literature reviewed	19489725
TRIM8	E3 activity/RING/RING	Literature reviewed	19489725
TRIM9	E3 activity/RING/RING	Literature reviewed	19489725
TRIP12	E3 activity/HECT	Literature reviewed	19436320
TRPC4AP	E3 adaptor/Cullin RING/Other	Literature reviewed	20551172
TSG101	E2/UEV	Literature reviewed	15053872
TSSC1	E3 adaptor/Cullin RING/DCX/DWD	Computationally predicted	HMM
TTC3	E3 activity/RING/RING	Literature reviewed	19489725
UBA1	E1/NA	Literature reviewed	19352404
UBA2	E1/NA	Literature reviewed	19352404
UBA3	E1/NA	Literature reviewed	19352404
UBA5	E1/NA	Literature reviewed	19352404
UBA6	E1/NA	Literature reviewed	19352404
UBA7	E1/NA	Literature reviewed	19352404
UBE2A	E2/UBC	Literature reviewed	19690564
UBE2B	E2/UBC	Literature reviewed	19690564
UBE2C	E2/UBC	Literature reviewed	19690564
UBE2D1	E2/UBC	Literature reviewed	19690564
UBE2D2	E2/UBC	Literature reviewed	19690564
UBE2D3	E2/UBC	Literature reviewed	19690564
UBE2D4	E2/UBC	Literature reviewed	19690564
UBE2E1	E2/UBC	Literature reviewed	19690564
UBE2E2	E2/UBC	Literature reviewed	19690564
UBE2E3	E2/UBC	Literature reviewed	19690564
UBE2F	E2/UBC	Literature reviewed	19690564
UBE2G1	E2/UBC	Literature reviewed	19690564
UBE2G2	E2/UBC	Literature reviewed	19690564
UBE2H	E2/UBC	Literature reviewed	19690564
UBE2I	E2/UBC	Literature reviewed	19690564
UBE2J1	E2/UBC	Literature reviewed	19690564
UBE2J2	E2/UBC	Literature reviewed	19690564
UBE2K	E2/UBC	Literature reviewed	19690564
UBE2L3	E2/UBC	Literature reviewed	19690564
UBE2L6	E2/UBC	Literature reviewed	19690564
UBE2M	E2/UBC	Literature reviewed	19690564
UBE2N	E2/UBC	Literature reviewed	19690564
UBE2NL	E2/UBC	Computationally predicted	HMM
UBE2O	E2/UBC	Literature reviewed	19690564
UBE2Q1	E2/UBC	Literature reviewed	19690564
UBE2Q2	E2/UBC	Literature reviewed	19690564
UBE2R2	E2/UBC	Literature reviewed	19690564
UBE2S	E2/UBC	Literature reviewed	19690564
UBE2T	E2/UBC	Literature reviewed	19690564
UBE2U	E2/UBC	Literature reviewed	19690564
UBE2V1	E2/UBC/UEV	Literature reviewed	21143188
UBE2V2	E2/UBC/UEV	Literature reviewed	21143188
UBE2W	E2/UBC	Literature reviewed	19690564
UBE2Z	E2/UBC	Literature reviewed	19690564
UBE3A	E3 activity/HECT	Literature reviewed	19436320
UBE3B	E3 activity/HECT	Literature reviewed	19436320
UBE3C	E3 activity/HECT	Literature reviewed	19436320
UBE3D	E3 activity/HECT	Literature reviewed	25872646
UBE4A	E3 activity/RING/U-box	Literature reviewed	19489725
UBE4B	E3 activity/RING/U-box	Literature reviewed	19489725
UBOX5	E3 activity/RING/RING/U-box	Literature reviewed	19489725
UBR1	E3 activity/N-recognin/N-domain/UBR-box/RING	Literature reviewed	17462990
UBR2	E3 activity/N-recognin/N-domain/RING/UBR-box	Literature reviewed	17462990
UBR3	E3 activity/N-recognin/UBR-box	Literature reviewed	17462990
UBR4	E3 activity/N-recognin/UBR-box	Literature reviewed	17462990
UBR5	E3 activity/HECT/N-recognin/UBR-box	Literature reviewed	17462990
UBR7	E3 activity/N-recognin/UBR-box	Literature reviewed	17462990
UFC1	E2/Other	Literature reviewed	19352404
UFL1	E3 activity/Other	Literature reviewed	25852645
UHRF1	E3 activity/RING/RING	Literature reviewed	19489725
UHRF2	E3 activity/RING/PHD/RING	Literature reviewed	19489725
UPF1	E3 activity/Other	Computationally predicted	HMM
UTP15	E3 adaptor/Cullin RING/DCX/DWD	Computationally predicted	HMM
UTP18	E3 adaptor/Cullin RING/DCX/DWD	Computationally predicted	HMM
VHL	E3 adaptor/Cullin RING/ECS/SOCS_VHL_BC-box	Literature reviewed	26084024
VPRBP	E3 adaptor/Cullin RING/DCX/DWD	Literature reviewed	24558487
VPS18	E3 activity/RING/RING	Literature reviewed	19489725
VPS41	E3 activity/RING/RING	Literature reviewed	19489725
WDFY1	E3 adaptor/Cullin RING/DCX/DWD	Computationally predicted	HMM
WDFY2	E3 adaptor/Cullin RING/DCX/DWD	Computationally predicted	HMM
WDFY3	E3 adaptor/Cullin RING/DCX/DWD	Computationally predicted	HMM
WDFY4	E3 adaptor/Cullin RING/DCX/DWD	Computationally predicted	HMM
WDHD1	E3 adaptor/Cullin RING/DCX/DWD	Computationally predicted	HMM
WDR1	E3 adaptor/Cullin RING/DCX/DWD	Computationally predicted	HMM
WDR11	E3 adaptor/Cullin RING/DCX/DWD	Literature reviewed	17588513
WDR12	E3 adaptor/Cullin RING/DCX/DWD	Literature reviewed	17588513
WDR13	E3 adaptor/Cullin RING/DCX/DWD	Computationally predicted	HMM
WDR16	E3 adaptor/Cullin RING/DCX/DWD	Computationally predicted	HMM
WDR17	E3 adaptor/Cullin RING/DCX/DWD	Computationally predicted	HMM
WDR18	E3 adaptor/Cullin RING/DCX/DWD	Computationally predicted	HMM
WDR20	E3 adaptor/Cullin RING/DCX/DWD	Computationally predicted	HMM
WDR24	E3 adaptor/Cullin RING/DCX/DWD	Computationally predicted	HMM
WDR25	E3 adaptor/Cullin RING/DCX/DWD	Computationally predicted	HMM
WDR26	E3 adaptor/Cullin RING/DCX/DWD	Literature reviewed	17588513
WDR27	E3 adaptor/Cullin RING/DCX/DWD	Computationally predicted	HMM
WDR3	E3 adaptor/Cullin RING/DCX/DWD	Computationally predicted	HMM
WDR31	E3 adaptor/Cullin RING/DCX/DWD	Computationally predicted	HMM
WDR33	E3 adaptor/Cullin RING/DCX/DWD	Computationally predicted	HMM
WDR34	E3 adaptor/Cullin RING/DCX/DWD	Computationally predicted	HMM
WDR36	E3 adaptor/Cullin RING/DCX/DWD	Computationally predicted	HMM
WDR37	E3 adaptor/Cullin RING/DCX/DWD	Computationally predicted	HMM
WDR38	E3 adaptor/Cullin RING/DCX/DWD	Computationally predicted	HMM
WDR4	E3 adaptor/Cullin RING/DCX/DWD	Computationally predicted	HMM
WDR41	E3 adaptor/Cullin RING/DCX/DWD	Computationally predicted	HMM
WDR43	E3 adaptor/Cullin RING/DCX/DWD	Computationally predicted	HMM
WDR44	E3 adaptor/Cullin RING/DCX/DWD	Computationally predicted	HMM
WDR45	E3 adaptor/Cullin RING/DCX/DWD	Computationally predicted	HMM
WDR45B	E3 adaptor/Cullin RING/DCX/DWD	Computationally predicted	HMM
WDR47	E3 adaptor/Cullin RING/DCX/DWD	Computationally predicted	HMM
WDR48	E3 adaptor/Cullin RING/DCX/DWD	Computationally predicted	HMM
WDR49	E3 adaptor/Cullin RING/DCX/DWD	Computationally predicted	HMM
WDR5	E3 adaptor/Cullin RING/DCX/DWD	Literature reviewed	17588513
WDR53	E3 adaptor/Cullin RING/DCX/DWD	Literature reviewed	17588513
WDR54	E3 adaptor/Cullin RING/DCX/DWD	Computationally predicted	HMM
WDR55	E3 adaptor/Cullin RING/DCX/DWD	Computationally predicted	HMM
WDR59	E3 adaptor/Cullin RING/DCX/DWD	Literature reviewed	17588513
WDR5B	E3 adaptor/Cullin RING/DCX/DWD	Literature reviewed	17588513
WDR6	E3 adaptor/Cullin RING/DCX/DWD	Computationally predicted	HMM
WDR60	E3 adaptor/Cullin RING/DCX/DWD	Computationally predicted	HMM
WDR61	E3 adaptor/Cullin RING/DCX/DWD	Literature reviewed	17588513
WDR62	E3 adaptor/Cullin RING/DCX/DWD	Computationally predicted	HMM
WDR63	E3 adaptor/Cullin RING/DCX/DWD	Computationally predicted	HMM
WDR64	E3 adaptor/Cullin RING/DCX/DWD	Computationally predicted	HMM
WDR66	E3 adaptor/Cullin RING/DCX/DWD	Computationally predicted	HMM
WDR7	E3 adaptor/Cullin RING/DCX/DWD	Computationally predicted	HMM
WDR70	E3 adaptor/Cullin RING/DCX/DWD	Computationally predicted	HMM
WDR72	E3 adaptor/Cullin RING/DCX/DWD	Computationally predicted	HMM
WDR74	E3 adaptor/Cullin RING/DCX/DWD	Computationally predicted	HMM
WDR75	E3 adaptor/Cullin RING/DCX/DWD	Computationally predicted	HMM
WDR76	E3 adaptor/Cullin RING/DCX/DWD	Literature reviewed	17588513
WDR77	E3 adaptor/Cullin RING/DCX/DWD	Computationally predicted	HMM
WDR78	E3 adaptor/Cullin RING/DCX/DWD	Computationally predicted	HMM
WDR81	E3 adaptor/Cullin RING/DCX/DWD	Computationally predicted	HMM
WDR82	E3 adaptor/Cullin RING/DCX/DWD	Literature reviewed	17588513
WDR83	E3 adaptor/Cullin RING/DCX/DWD	Computationally predicted	HMM
WDR86	E3 adaptor/Cullin RING/DCX/DWD	Computationally predicted	HMM
WDR87	E3 adaptor/Cullin RING/DCX/DWD	Computationally predicted	HMM
WDR88	E3 adaptor/Cullin RING/DCX/DWD	Computationally predicted	HMM
WDR89	E3 adaptor/Cullin RING/DCX/DWD	Computationally predicted	HMM
WDR90	E3 adaptor/Cullin RING/DCX/DWD	Computationally predicted	HMM
WDR91	E3 adaptor/Cullin RING/DCX/DWD	Computationally predicted	HMM
WDR92	E3 adaptor/Cullin RING/DCX/DWD	Computationally predicted	HMM
WDSUB1	E3 activity/RING/U-box;adaptor/Cullin RING/DCX/DWD	Computationally predicted	HMM
WDTC1	E3 adaptor/Cullin RING/DCX/DWD	Literature reviewed	17588513
WHSC1	E3 activity/RING/PHD	Computationally predicted	HMM
WHSC1L1	E3 activity/RING/PHD	Computationally predicted	HMM
WIPI2	E3 adaptor/Cullin RING/DCX/DWD	Computationally predicted	HMM
WRAP53	E3 adaptor/Cullin RING/DCX/DWD	Computationally predicted	HMM
WRAP73	E3 adaptor/Cullin RING/DCX/DWD	Computationally predicted	HMM
WSB1	E3 adaptor/Cullin RING/DCX/DWD/ECS/SOCS_VHL_BC-box	Literature reviewed	17588513
WSB2	E3 adaptor/Cullin RING/DCX/DWD/ECS/SOCS_VHL_BC-box	Literature reviewed	17001306
WWP1	E3 activity/HECT	Literature reviewed	19436320
WWP2	E3 activity/HECT	Literature reviewed	19436320
XIAP	E3 activity/RING/RING	Literature reviewed	19489725
ZBTB1	E3 adaptor/Cullin RING/BCR/BTB_Other	Computationally predicted	HMM
ZBTB10	E3 adaptor/Cullin RING/BCR/BTB_Other	Computationally predicted	HMM
ZBTB11	E3 adaptor/Cullin RING/BCR/BTB_Other	Computationally predicted	HMM
ZBTB14	E3 adaptor/Cullin RING/BCR/BTB_Other	Computationally predicted	HMM
ZBTB16	E3 adaptor/Cullin RING/BCR/BTB_Other	Computationally predicted	HMM
ZBTB17	E3 adaptor/Cullin RING/BCR/BTB_Other	Computationally predicted	HMM
ZBTB18	E3 adaptor/Cullin RING/BCR/BTB_Other	Literature reviewed	21474562
ZBTB2	E3 adaptor/Cullin RING/BCR/BTB_Other	Computationally predicted	HMM
ZBTB20	E3 adaptor/Cullin RING/BCR/BTB_Other	Computationally predicted	HMM
ZBTB21	E3 adaptor/Cullin RING/BCR/BTB_Other	Computationally predicted	HMM
ZBTB22	E3 adaptor/Cullin RING/BCR/BTB_Other	Computationally predicted	HMM
ZBTB24	E3 adaptor/Cullin RING/BCR/BTB_Other	Computationally predicted	HMM
ZBTB25	E3 adaptor/Cullin RING/BCR/BTB_Other	Computationally predicted	HMM
ZBTB3	E3 adaptor/Cullin RING/BCR/BTB_Other	Computationally predicted	HMM
ZBTB33	E3 adaptor/Cullin RING/BCR/BTB_Other	Computationally predicted	HMM
ZBTB34	E3 adaptor/Cullin RING/BCR/BTB_Other	Computationally predicted	HMM
ZBTB37	E3 adaptor/Cullin RING/BCR/BTB_Other	Computationally predicted	HMM
ZBTB38	E3 adaptor/Cullin RING/BCR/BTB_Other	Computationally predicted	HMM
ZBTB39	E3 adaptor/Cullin RING/BCR/BTB_Other	Computationally predicted	HMM
ZBTB4	E3 adaptor/Cullin RING/BCR/BTB_Other	Computationally predicted	HMM
ZBTB40	E3 adaptor/Cullin RING/BCR/BTB_Other	Computationally predicted	HMM
ZBTB41	E3 adaptor/Cullin RING/BCR/BTB_Other	Computationally predicted	HMM
ZBTB42	E3 adaptor/Cullin RING/BCR/BTB_Other	Computationally predicted	HMM
ZBTB43	E3 adaptor/Cullin RING/BCR/BTB_Other	Computationally predicted	HMM
ZBTB44	E3 adaptor/Cullin RING/BCR/BTB_Other	Computationally predicted	HMM
ZBTB45	E3 adaptor/Cullin RING/BCR/BTB_Other	Computationally predicted	HMM
ZBTB46	E3 adaptor/Cullin RING/BCR/BTB_Other	Computationally predicted	HMM
ZBTB47	E3 adaptor/Cullin RING/BCR/BTB_Other	Computationally predicted	HMM
ZBTB48	E3 adaptor/Cullin RING/BCR/BTB_Other	Computationally predicted	HMM
ZBTB49	E3 adaptor/Cullin RING/BCR/BTB_Other	Computationally predicted	HMM
ZBTB5	E3 adaptor/Cullin RING/BCR/BTB_Other	Computationally predicted	HMM
ZBTB6	E3 adaptor/Cullin RING/BCR/BTB_Other	Computationally predicted	HMM
ZBTB7A	E3 adaptor/Cullin RING/BCR/BTB_Other	Computationally predicted	HMM
ZBTB7B	E3 adaptor/Cullin RING/BCR/BTB_Other	Computationally predicted	HMM
ZBTB7C	E3 adaptor/Cullin RING/BCR/BTB_Other	Computationally predicted	HMM
ZBTB8A	E3 adaptor/Cullin RING/BCR/BTB_Other	Computationally predicted	HMM
ZBTB8B	E3 adaptor/Cullin RING/BCR/BTB_Other	Computationally predicted	HMM
ZBTB9	E3 adaptor/Cullin RING/BCR/BTB_Other	Computationally predicted	HMM
ZC3HC1	E3 adaptor/Cullin RING/SCF/F-box	Literature reviewed	16009132
ZFP91	E3 activity/Other	Literature reviewed	20682767
ZMIZ1	E3 activity/RING/RING	Literature reviewed	18218095
ZMIZ2	E3 activity/RING/RING	Literature reviewed	18218095
ZNF106	E3 adaptor/Cullin RING/DCX/DWD	Computationally predicted	HMM
ZNF131	E3 adaptor/Cullin RING/BCR/BTB_Other	Computationally predicted	HMM
ZNF230	E3 activity/RING/RING	Literature reviewed	19489725
ZNF474	E3 adaptor/Cullin RING/DCX/DWD	Computationally predicted	HMM
ZNF645	E3 activity/RING/RING	Literature reviewed	19489725
ZNRF1	E3 activity/RING/RING	Literature reviewed	19489725
ZNRF2	E3 activity/RING/RING	Literature reviewed	19489725
ZNRF3	E3 activity/RING/RING	Literature reviewed	19489725
ZNRF4	E3 activity/RING/RING	Literature reviewed	19489725
ZSWIM2	E3 activity/RING/RING	Literature reviewed	19489725

## Sheet: deubiquitination enzyme genes
Gene	Category	Validation_Status	PMID
ALG13	OTUs	Literature reviewed	21996736
ATXN3	MJD	Literature reviewed	21996736
ATXN3L	MJD	Literature reviewed	21996736
BAP1	UCH	Literature reviewed	21996736
BRCC3	JAMM	Literature reviewed	21996736
COPS5	JAMM	Literature reviewed	21996736
COPS6	JAMM	Literature reviewed	21996736
CYLD	USP	Literature reviewed	21996736
EIF3F	JAMM	Literature reviewed	21996736
EIF3H	JAMM	Literature reviewed	21996736
JOSD1	MJD	Literature reviewed	21996736
JOSD2	MJD	Literature reviewed	21996736
MPND	JAMM	Literature reviewed	21996736
MYSM1	JAMM	Literature reviewed	21996736
OTUB1	OTUs	Literature reviewed	21996736
OTUB2	OTUs	Literature reviewed	21996736
OTUD1	OTUs	Literature reviewed	21996736
OTUD3	OTUs	Literature reviewed	21996736
OTUD4	OTUs	Literature reviewed	21996736
OTUD5	OTUs	Literature reviewed	21996736
OTUD6A	OTUs	Literature reviewed	21996736
OTUD6B	OTUs	Literature reviewed	21996736
OTUD7A	OTUs	Literature reviewed	21996736
OTUD7B	OTUs	Literature reviewed	21996736
PAN2	USP	Literature reviewed	21996736
PARP11	OTUs	Literature reviewed	16325574
PRPF8	JAMM	Literature reviewed	21996736
PSMD14	JAMM	Literature reviewed	21996736
PSMD7	JAMM	Literature reviewed	21996736
STAMBP	JAMM	Literature reviewed	21996736
STAMBPL1	JAMM	Literature reviewed	21996736
TNFAIP3	OTUs	Literature reviewed	21996736
UCHL1	UCH	Literature reviewed	21996736
UCHL3	UCH	Literature reviewed	21996736
UCHL5	UCH	Literature reviewed	21996736
USP1	USP	Literature reviewed	21996736
USP10	USP	Literature reviewed	21996736
USP11	USP	Literature reviewed	21996736
USP12	USP	Literature reviewed	21996736
USP13	USP	Literature reviewed	21996736
USP14	USP	Literature reviewed	21996736
USP15	USP	Literature reviewed	21996736
USP16	USP	Literature reviewed	21996736
USP17L2	USP	Literature reviewed	21996736
USP18	USP	Literature reviewed	21996736
USP19	USP	Literature reviewed	21996736
USP2	USP	Literature reviewed	21996736
USP20	USP	Literature reviewed	21996736
USP21	USP	Literature reviewed	21996736
USP22	USP	Literature reviewed	21996736
USP24	USP	Literature reviewed	21996736
USP25	USP	Literature reviewed	21996736
USP26	USP	Literature reviewed	21996736
USP27X	USP	Literature reviewed	21996736
USP28	USP	Literature reviewed	21996736
USP29	USP	Literature reviewed	21996736
USP3	USP	Literature reviewed	21996736
USP30	USP	Literature reviewed	21996736
USP31	USP	Literature reviewed	21996736
USP32	USP	Literature reviewed	21996736
USP33	USP	Literature reviewed	21996736
USP34	USP	Literature reviewed	21996736
USP35	USP	Literature reviewed	21996736
USP36	USP	Literature reviewed	21996736
USP37	USP	Literature reviewed	21996736
USP38	USP	Literature reviewed	21996736
USP39	USP	Literature reviewed	21996736
USP4	USP	Literature reviewed	21996736
USP40	USP	Literature reviewed	21996736
USP41	USP	Literature reviewed	21996736
USP42	USP	Literature reviewed	21996736
USP43	USP	Literature reviewed	21996736
USP44	USP	Literature reviewed	21996736
USP45	USP	Literature reviewed	21996736
USP46	USP	Literature reviewed	21996736
USP47	USP	Literature reviewed	21996736
USP48	USP	Literature reviewed	21996736
USP49	USP	Literature reviewed	21996736
USP5	USP	Literature reviewed	21996736
USP50	USP	Literature reviewed	21996736
USP51	USP	Literature reviewed	21996736
USP53	USP	Literature reviewed	21996736
USP54	USP	Literature reviewed	21996736
USP6	USP	Literature reviewed	21996736
USP7	USP	Literature reviewed	21996736
USP8	USP	Literature reviewed	21996736
USP9X	USP	Literature reviewed	21996736
USP9Y	USP	Literature reviewed	21996736
VCPIP1	OTUs	Literature reviewed	21996736
YOD1	OTUs	Literature reviewed	19626045
ZRANB1	OTUs	Literature reviewed	21996736
FAM63A	MINDY	Literature reviewed	27292798
FAM63B	MINDY	Literature reviewed	27292798
FAM188A	MINDY	Literature reviewed	27292798
FAM188B	MINDY	Literature reviewed	27292798
